# Supplementary material for: Integrative in silico and biochemical analyses demonstrate direct Arl3-mediated ODA16 release from the intraflagellar transport machinery
Source: J Biol Chem. 2025 Jan 27;301(3):108237. doi: 10.1016/j.jbc.2025.108237 (PMC11879689; doi:10.1016/j.jbc.2025.108237)
Supplement: Table S1 [file mmc2.csv]

Rank	Human:Target ID	IPTM+PTM Score		Chlamy: Target ID	IPTM+PTM Score
1	P49821	0.8607		Cre05.g241637.t1.1	0.8129
2	P56597	0.7949		Cre10.g441900.t1.1	0.8018
3	O15145	0.794		Cre06.g270900.t1.2	0.7837
4	Q7Z4L9	0.7851		Cre04.g218250.t1.2	0.7828
5	Q15369	0.7835		Cre12.g554750.t1.2	0.7798
6	P13693	0.7738		Cre17.g696700.t1.2	0.7634
7	Q4AC94	0.7533		Cre08.g374650.t1.1	0.7495
8	Q9Y6A4	0.7503		Cre05.g245701.t2.1	0.7279
9	Q96PY6	0.7494		Cre01.g044900.t2.1	0.7163
10	Q53EV4	0.7215		Cre01.g044900.t1.2	0.7163
11	P25098	0.7151		Cre02.g103950.t1.2	0.7064
12	Q96M63	0.6991		Cre03.g170050.t1.1	0.6997
13	Q9H0I3	0.6971		Cre10.g427250.t1.2	0.6972
14	P10070	0.6933		Cre02.g144900.t1.1	0.6937
15	O14964	0.6928		Cre16.g663200.t1.1	0.6912
16	P07911	0.6893		Cre12.g516200.t1.2	0.6904
17	P62258	0.6868		Cre02.g108450.t1.2	0.6782
18	P09622	0.6776		Cre03.g191050.t1.2	0.6735
19	P40939	0.6762		Cre04.g222700.t1.2	0.6617
20	Q9NVR2	0.6747		Cre04.g223100.t1.2	0.6448
21	Q9Y277	0.6739		Cre05.g240700.t1.1	0.643
22	Q92598	0.6698		Cre02.g105300.t1.1	0.6387
23	Q96DY2	0.6661		Cre07.g351650.t1.1	0.6337
24	Q9UG01	0.6629		Cre12.g550850.t1.2	0.6255
25	Q9BWH2	0.6597		Cre12.g559250.t1.2	0.6248
26	Q8IYY4	0.6546		Cre03.g212641.t1.1	0.6209
27	P11277	0.6492		Cre01.g027000.t1.2	0.62
28	B1AJZ9	0.6479		Cre01.g061442.t1.1	0.6198
29	Q9Y2Y0	0.6472		Cre08.g364550.t1.1	0.6188
30	Q6IPM2	0.6443		Cre01.g022750.t1.1	0.6171
31	A6NIH7	0.6401		Cre01.g028950.t1.2	0.6162
32	Q96A65	0.6356		Cre08.g367950.t1.1	0.6162
33	Q14008	0.6341		Cre16.g674300.t1.1	0.6087
34	Q12931	0.634		Cre06.g257500.t1.2	0.608
35	Q86YF9	0.6336		Cre11.g482200.t1.2	0.6066
36	Q9NQM4	0.6297		Cre06.g278176.t1.1	0.6045
37	Q9BU20	0.623		Cre02.g095120.t2.1	0.6032
38	Q8TDR0	0.6192		Cre12.g538300.t1.1	0.6001
39	O43295	0.6159		Cre06.g249900.t1.2	0.5983
40	Q6P2E9	0.6155		Cre17.g740700.t1.2	0.5966
41	P08670	0.6149		Cre02.g093750.t1.2	0.5938
42	P40818	0.6099		Cre02.g093975.t2.1	0.5911
43	Q5T5S1	0.6092		Cre07.g325751.t1.1	0.5833
44	P07954	0.6082		Cre02.g093975.t1.1	0.5827
45	Q8TC44	0.6044		Cre08.g367550.t1.2	0.5815
46	P53396	0.6005		Cre01.g029800.t1.2	0.5765
47	O14744	0.5996		Cre17.g729850.t1.2	0.5723
48	Q3SYG4	0.589		Cre04.g212050.t1.1	0.5716
49	Q2M2Z5	0.5881		Cre07.g347100.t1.2	0.5694
50	Q4G0X9	0.5868		Cre16.g691440.t1.1	0.5681
51	P08151	0.5858		Cre03.g144464.t1.1	0.5674
52	Q9NYC9	0.5838		Cre14.g625500.t1.1	0.5668
53	P63104	0.5792		Cre02.g080600.t1.2	0.5551
54	Q9UHB6	0.5766		Cre08.g371650.t1.2	0.5522
55	Q8N960	0.5733		Cre07.g318300.t1.1	0.5506
56	Q86SG6	0.5719		Cre11.g476376.t1.1	0.5392
57	Q96DT5	0.5704		Cre09.g390763.t1.1	0.5377
58	Q96AJ1	0.5687		Cre05.g233600.t1.1	0.5352
59	O95202	0.5684		Cre11.g467531.t1.1	0.5342
60	Q96JB1	0.5665		Cre12.g550400.t1.2	0.5336
61	Q969V4	0.5621		Cre06.g278238.t1.1	0.5335
62	Q15468	0.56		Cre12.g484900.t1.2	0.5305
63	P36405	0.5585		Cre01.g009250.t1.1	0.5291
64	Q8TB22	0.5557		Cre07.g323250.t1.1	0.5278
65	Q96FT9	0.5489		Cre05.g234639.t1.1	0.5246
66	Q9NWH7	0.5454		Cre01.g052800.t1.1	0.5234
67	P27348	0.5443		Cre13.g586300.t1.2	0.5219
68	Q9H892	0.5431		Cre08.g367150.t2.1	0.5218
69	Q14004	0.5415		Cre03.g167778.t1.1	0.5212
70	Q96LX7	0.5372		Cre02.g107050.t1.1	0.5185
71	Q96MR6	0.5361		Cre06.g250300.t1.2	0.5173
72	Q8NCM8	0.5336		Cre07.g342250.t1.2	0.5155
73	Q86VH2	0.5335		Cre26.g757047.t1.1	0.5153
74	Q9BZH6	0.5331		Cre07.g327350.t1.2	0.5111
75	Q8IYR0	0.5284		Cre12.g497200.t1.2	0.5091
76	Q9H3F6	0.5257		Cre04.g223150.t1.1	0.5069
77	Q8N7X0	0.5234		Cre12.g528000.t1.2	0.5062
78	Q9BYT3	0.5208		Cre12.g536600.t1.1	0.5033
79	Q9UNF0	0.5195		Cre11.g482001.t1.1	0.5026
80	P43487	0.519		Cre04.g216203.t1.1	0.5019
81	P49327	0.518		Cre04.g216250.t1.2	0.5019
82	Q8N9W5	0.5175		Cre01.g025350.t1.2	0.5004
83	P50213	0.5167		Cre07.g347980.t1.1	0.4998
84	Q93008	0.5161		Cre06.g272950.t1.1	0.4993
85	P21266	0.5093		Cre10.g463370.t1.2	0.4983
86	Q9UL03	0.5091		Cre02.g097400.t1.2	0.4968
87	Q15907	0.5088		Cre01.g023550.t1.1	0.4946
88	Q8WVS4	0.5085		Cre14.g624400.t1.2	0.4934
89	Q15506	0.508		Cre03.g194650.t1.1	0.488
90	Q9HC77	0.5073		Cre08.g365065.t2.1	0.4874
91	Q8TD06	0.5071		Cre08.g365065.t1.1	0.4874
92	Q96MC2	0.5061		Cre12.g546100.t2.1	0.4825
93	P62330	0.505		Cre01.g043850.t1.1	0.4817
94	Q01082	0.5042		Cre06.g297200.t1.2	0.4805
95	Q5VTH9	0.5025		Cre03.g205697.t1.1	0.4778
96	P20020	0.502		Cre03.g175400.t1.2	0.4767
97	Q2TAC6	0.5019		Cre03.g175400.t2.1	0.4758
98	Q9HC84	0.5008		Cre07.g330400.t1.1	0.4737
99	Q4G0U5	0.5006		Cre16.g674515.t1.1	0.4724
100	Q92834	0.4995		Cre12.g493250.t1.2	0.4718
101	P35221	0.4976		Cre06.g311700.t1.2	0.4717
102	Q9H0I2	0.4925		Cre05.g245701.t3.1	0.4697
103	O94854	0.4924		Cre14.g625500.t2.1	0.4686
104	Q8NEP3	0.4896		Cre09.g396800.t1.1	0.4644
105	P61019	0.4896		Cre17.g708750.t1.2	0.4618
106	Q8NA61	0.4895		Cre09.g388467.t1.1	0.459
107	Q6ZQR2	0.4884		Cre06.g298350.t1.2	0.4587
108	O75390	0.4878		Cre16.g650600.t1.2	0.4586
109	Q92949	0.4856		Cre01.g069837.t1.1	0.4578
110	P38117	0.4829		Cre08.g372350.t1.1	0.4575
111	P00367	0.4775		Cre03.g189250.t1.2	0.4567
112	P42704	0.4772		Cre12.g495550.t1.2	0.4561
113	O75386	0.4764		Cre12.g560150.t1.2	0.4546
114	P50570	0.4761		Cre16.g657650.t1.2	0.4546
115	Q5TB80	0.4752		Cre01.g042000.t1.2	0.4533
116	Q96EZ8	0.4743		Cre05.g234700.t1.1	0.4476
117	Q9NQC8	0.4742		Cre12.g515200.t1.2	0.4474
118	Q9UKN7	0.4736		Cre06.g260150.t1.2	0.4466
119	P13645	0.4729		Cre07.g320050.t1.1	0.4466
120	O43306	0.4729		Cre17.g708650.t1.2	0.4423
121	Q9BZW7	0.4672		Cre17.g714600.t1.2	0.4423
122	P10644	0.4668		Cre15.g641800.t1.2	0.4414
123	Q96CN5	0.4654		Cre03.g198150.t1.1	0.4395
124	P51955	0.4653		Cre09.g399215.t1.1	0.4393
125	Q13635	0.4652		Cre07.g316000.t1.2	0.4387
126	Q8WW22	0.4642		Cre17.g740261.t1.1	0.4378
127	O95831	0.4638		Cre03.g145127.t1.1	0.4377
128	Q86V48	0.4609		Cre05.g232750.t1.2	0.4364
129	Q6IQ55	0.4592		Cre06.g249250.t1.2	0.4335
130	Q8WUD1	0.4566		Cre12.g542350.t1.2	0.4335
131	Q8NA72	0.4558		Cre09.g398900.t1.1	0.4322
132	P37802	0.4546		Cre09.g416550.t1.2	0.4291
133	P20618	0.454		Cre01.g036800.t1.1	0.429
134	Q5THR3	0.4534		AFU81554.1	0.4277
135	Q76KD6	0.452		Cre17.g739250.t1.1	0.4265
136	Q96RK4	0.4518		Cre06.g290950.t1.2	0.4253
137	Q9P225	0.4517		Cre14.g624950.t1.1	0.4243
138	P39656	0.4512		Cre10.g458600.t1.1	0.4239
139	P14735	0.4506		Cre14.g624900.t1.2	0.4236
140	P02768	0.4503		Cre07.g315100.t1.2	0.419
141	P48735	0.4502		Cre12.g531500.t1.2	0.418
142	Q3SXY8	0.4487		Cre17.g732150.t1.2	0.4176
143	A4FU69	0.4481		Cre06.g309900.t1.2	0.4176
144	Q99835	0.4473		Cre11.g467950.t1.1	0.4172
145	Q8TC05	0.4473		Cre06.g251200.t1.2	0.4168
146	Q2M1P5	0.447		Cre12.g484250.t1.1	0.4166
147	Q7Z6Z7	0.4459		Cre06.g307900.t1.2	0.416
148	Q13618	0.4451		Cre07.g325734.t1.1	0.4154
149	Q9UPS8	0.4443		Cre05.g244250.t1.2	0.4151
150	P61981	0.4441		Cre02.g141606.t1.1	0.4141
151	Q9BXC9	0.444		Cre11.g476050.t1.2	0.4137
152	Q02252	0.4431		Cre01.g066917.t1.1	0.4135
153	P59910	0.4409		Cre04.g214500.t1.1	0.4135
154	Q96HS1	0.4406		Cre09.g397993.t2.1	0.4133
155	Q495M9	0.4394		Cre10.g449550.t1.2	0.4119
156	P62937	0.4392		Cre06.g252000.t1.2	0.4115
157	Q8TC99	0.4388		Cre08.g370850.t1.1	0.4106
158	A6NMS7	0.438		Cre04.g215250.t1.1	0.4102
159	P23284	0.4375		Cre01.g010832.t1.1	0.4095
160	P35222	0.437		Cre12.g555950.t1.2	0.4087
161	P13647	0.4368		Cre02.g142687.t1.1	0.4083
162	P30041	0.435		Cre02.g142687.t2.1	0.4083
163	P46379	0.4347		Cre12.g486250.t1.2	0.4083
164	Q86WT6	0.4347		Cre16.g658700.t1.1	0.4068
165	Q8IWG1	0.4332		Cre17.g714250.t1.2	0.4066
166	Q06124	0.4321		Cre09.g390578.t1.1	0.4055
167	P31946	0.4316		Cre02.g083800.t1.2	0.4051
168	O95299	0.4312		Cre02.g083800.t2.1	0.4051
169	P49748	0.4311		Cre01.g052850.t1.1	0.4046
170	P22626	0.4309		Cre16.g690991.t1.1	0.4043
171	Q68CZ1	0.4296		Cre03.g154425.t1.1	0.4032
172	O43707	0.428		Cre03.g150300.t1.2	0.4028
173	Q9UHG0	0.4278		Cre02.g078100.t1.1	0.4024
174	P18124	0.4261		Cre09.g389150.t1.2	0.4022
175	P50851	0.4256		Cre17.g718900.t1.2	0.4019
176	P61106	0.4246		Cre04.g223050.t1.2	0.4014
177	O60784	0.424		Cre03.g160050.t1.2	0.4014
178	Q86VQ0	0.4233		Cre05.g234663.t1.1	0.4002
179	Q8TD57	0.4227		Cre03.g144031.t1.1	0.4002
180	P60981	0.4222		Cre02.g094100.t1.2	0.3991
181	P60842	0.4217		Cre03.g164250.t1.1	0.3991
182	Q9UKN7	0.4213		Cre12.g529400.t1.2	0.3987
183	P09960	0.4212		Cre07.g330700.t1.2	0.3969
184	Q92574	0.4211		Cre12.g520950.t1.1	0.3967
185	P23528	0.4205		Cre17.g729250.t1.1	0.3966
186	O15066	0.4202		Cre17.g741200.t1.2	0.3966
187	P30154	0.42		Cre10.g467000.t1.2	0.3965
188	P18085	0.42		Cre16.g685450.t1.1	0.3964
189	Q9NRR6	0.4186		Cre12.g522600.t1.2	0.3964
190	Q8NF91	0.4186		Cre01.g052800.t2.1	0.396
191	Q9Y697	0.4181		Cre14.g627576.t1.1	0.3959
192	P12814	0.4155		Cre15.g635600.t1.2	0.3958
193	Q96NG3	0.4155		Cre02.g095110.t1.1	0.3958
194	Q86UC2	0.4135		Cre03.g212641.t2.1	0.3953
195	Q8IYK2	0.4134		Cre01.g003550.t1.1	0.3945
196	Q96N23	0.4134		Cre14.g613600.t2.1	0.3933
197	P07237	0.4134		Cre14.g613600.t1.2	0.3933
198	Q8N4C6	0.4133		Cre02.g095110.t2.1	0.3925
199	Q9GZS0	0.4123		Cre02.g094350.t1.1	0.3918
200	P36969	0.4118		Cre12.g528250.t1.1	0.3912
201	Q6ZTR5	0.4109		Cre01.g006850.t1.2	0.3911
202	Q9Y6N5	0.4106		Cre16.g665450.t1.1	0.3906
203	Q6UVJ0	0.4101		Cre16.g690991.t2.1	0.3898
204	Q9H5N1	0.4097		XP	0.3897
205	P02549	0.4086		Cre07.g316992.t1.2	0.3891
206	O75643	0.4083		Cre12.g506000.t1.2	0.389
207	O00444	0.4059		Cre09.g403800.t1.2	0.3886
208	Q8TBZ2	0.4057		Cre16.g693601.t1.1	0.3879
209	O43837	0.4054		Cre09.g392282.t1.1	0.3869
210	O43490	0.4052		Cre01.g026600.t1.2	0.3854
211	Q96NL6	0.4037		Cre49.g761347.t1.1	0.3847
212	Q8NA47	0.4032		Cre02.g142000.t1.2	0.3822
213	Q16795	0.4032		Cre12.g502000.t1.2	0.3817
214	Q49MG5	0.4029		Cre05.g240450.t1.2	0.3813
215	P60709	0.4024		Cre16.g693600.t1.2	0.3811
216	P48378	0.4022		Cre16.g693600.t2.1	0.3811
217	P61026	0.4014		Cre09.g408200.t1.2	0.3808
218	Q5TID7	0.4005		Cre01.g007051.t1.2	0.3796
219	Q96FJ2	0.3998		Cre16.g680342.t1.1	0.379
220	Q86VV8	0.3994		Cre04.g225200.t1.1	0.3788
221	Q9H0C1	0.3993		Cre09.g392319.t1.1	0.3783
222	O95613	0.3985		Cre05.g247600.t1.2	0.3765
223	P61006	0.3983		Cre14.g609202.t1.1	0.3764
224	P51149	0.3981		Cre12.g546100.t1.1	0.3763
225	A8K7I4	0.3978		Cre07.g356850.t1.1	0.3762
226	P30153	0.3972		Cre13.g585150.t1.2	0.3762
227	Q9ULC3	0.397		Cre03.g176600.t1.2	0.3758
228	Q6UW49	0.3969		Cre03.g146867.t1.1	0.3756
229	O14745	0.3964		Cre01.g047550.t1.2	0.3754
230	Q9NYU2	0.3959		Cre12.g517400.t1.2	0.3744
231	Q9P1V8	0.3952		Cre01.g015850.t1.1	0.374
232	O95613	0.3932		Cre12.g554800.t1.2	0.3739
233	Q9H5P4	0.3931		Cre12.g534050.t1.2	0.3739
234	P62826	0.393		Cre11.g468550.t1.2	0.373
235	Q5JU00	0.3927		Cre06.g291700.t1.2	0.3721
236	Q9H0B3	0.3925		Cre17.g708000.t1.1	0.3718
237	Q9Y547	0.3917		Cre02.g147050.t1.2	0.3713
238	Q9NSE4	0.3912		Cre06.g261900.t1.2	0.3712
239	O94854	0.3902		Cre06.g294750.t1.2	0.3707
240	Q9NVP4	0.3902		Cre11.g468450.t1.2	0.3706
241	P22314	0.3901		Cre05.g245500.t2.1	0.3705
242	Q9HAE3	0.3895		Cre17.g715300.t1.2	0.3701
243	Q86Y33	0.3888		Cre07.g350900.t1.1	0.3699
244	Q9NXR1	0.3886		Cre12.g536550.t1.2	0.3698
245	Q9UPZ9	0.3884		Cre15.g637050.t1.2	0.3697
246	Q96LJ8	0.3881		Cre03.g178500.t1.2	0.3681
247	P43155	0.3876		Cre17.g719600.t1.2	0.3675
248	P63167	0.3875		Cre16.g664500.t2.1	0.3674
249	Q9H7X7	0.3875		Cre16.g664500.t1.2	0.3674
250	Q9HC84	0.3869		Cre03.g200950.t1.2	0.3673
251	O00139	0.3868		Cre08.g359850.t1.1	0.3672
252	Q502W6	0.3866		Cre03.g179860.t1.1	0.3671
253	A0AVF1	0.3858		Cre03.g199900.t1.2	0.367
254	P62269	0.3853		Cre10.g428850.t1.2	0.367
255	Q96MT7	0.3846		Cre01.g030200.t1.2	0.3668
256	Q8NCR6	0.384		Cre08.g371000.t1.1	0.3667
257	Q8NF91	0.3834		Cre01.g039200.t1.2	0.3664
258	O43847	0.383		Cre07.g313850.t1.1	0.366
259	Q96LB3	0.3825		Cre07.g316992.t3.1	0.3658
260	P42345	0.3816		Cre14.g612750.t1.1	0.3655
261	P35527	0.3814		Cre02.g105950.t1.2	0.3647
262	Q8NA56	0.3813		Cre04.g229100.t1.2	0.3647
263	Q9Y4F9	0.3812		Cre01.g004900.t1.2	0.3641
264	P10242	0.3807		Cre03.g145387.t1.1	0.3641
265	P59282	0.3806		Cre13.g585000.t1.2	0.3641
266	O95467	0.3803		Cre13.g585000.t3.1	0.3641
267	Q9H069	0.3801		Cre13.g585000.t2.1	0.3641
268	Q8NFH5	0.3788		Cre17.g723450.t1.1	0.364
269	Q9P0N5	0.3788		Cre17.g723450.t2.1	0.364
270	P16615	0.3785		Cre03.g190311.t3.1	0.3639
271	P10323	0.3784		Cre06.g311900.t1.2	0.3636
272	P23634	0.3783		Cre08.g377350.t1.1	0.3636
273	P51157	0.3775		Cre04.g223250.t1.1	0.363
274	P57679	0.3757		Cre08.g365103.t1.1	0.3623
275	Q5JTW2	0.3756		Cre01.g014100.t1.2	0.3609
276	A7E2U8	0.3756		Cre01.g003376.t1.1	0.3608
277	Q96RY7	0.3755		Cre09.g392350.t2.1	0.3608
278	P12883	0.3751		Cre01.g046052.t1.1	0.3603
279	Q9Y4F4	0.3746		Cre05.g245700.t1.1	0.3599
280	P28838	0.3746		Cre06.g285900.t1.1	0.3595
281	Q06830	0.3744		Cre02.g120150.t1.2	0.3583
282	Q6UB35	0.3742		Cre09.g407600.t1.2	0.3581
283	Q15149	0.3734		Cre03.g146867.t2.1	0.358
284	Q9C005	0.3729		Cre03.g156700.t1.1	0.3579
285	Q0VFZ6	0.3723		Cre02.g091900.t1.1	0.3578
286	Q15029	0.3722		Cre01.g062172.t1.1	0.357
287	Q9NP97	0.372		Cre11.g467582.t1.1	0.357
288	O75161	0.3719		Cre12.g527750.t1.2	0.357
289	Q99550	0.3715		Cre12.g560350.t1.1	0.3569
290	P30044	0.3714		Cre02.g073750.t1.2	0.3567
291	Q92621	0.3713		Cre12.g495250.t1.1	0.3566
292	Q6UX40	0.3705		Cre01.g039500.t1.2	0.3564
293	P28066	0.3693		Cre16.g654300.t1.2	0.3563
294	P12270	0.3688		Cre09.g407250.t2.1	0.3561
295	P11171	0.3687		Cre09.g407250.t1.2	0.3561
296	P11142	0.3687		Cre09.g394213.t1.1	0.3553
297	Q8N6U8	0.3683		Cre02.g101950.t1.2	0.3552
298	Q14204	0.3682		Cre03.g162701.t1.1	0.3551
299	Q99417	0.3679		Cre11.g467561.t1.1	0.3549
300	Q8NE62	0.3677		Cre12.g528850.t1.1	0.3546
301	Q8IZ02	0.3675		Cre12.g513650.t1.2	0.3544
302	Q8TF09	0.3674		Cre03.g187200.t1.2	0.3537
303	O75165	0.3673		Cre06.g279900.t1.1	0.3533
304	Q5T9G4	0.3668		Cre02.g120100.t1.2	0.3525
305	Q9H2T7	0.3668		Cre04.g227900.t1.2	0.3523
306	P15924	0.3665		Cre11.g468850.t1.2	0.3522
307	P08729	0.3662		Cre05.g238270.t1.1	0.3522
308	P07737	0.366		Cre06.g303400.t1.1	0.3518
309	P52272	0.3656		Cre03.g158400.t1.2	0.3518
310	Q5T0N1	0.3655		Cre03.g196550.t1.2	0.3508
311	P14923	0.3653		Cre01.g049950.t1.1	0.3508
312	Q14697	0.3651		Cre06.g260400.t1.2	0.3507
313	Q14789	0.364		Cre07.g335750.t1.1	0.3502
314	P23786	0.3638		Cre03.g150650.t1.2	0.3501
315	Q8WWB3	0.3631		Cre03.g180750.t1.2	0.3491
316	Q9HBG6	0.3628		Cre17.g740187.t1.1	0.3482
317	Q03135	0.3626		Cre04.g219700.t3.1	0.3467
318	Q5T124	0.3619		Cre08.g362650.t1.1	0.3462
319	Q9P2D7	0.3618		Cre03.g144324.t1.1	0.346
320	Q13813	0.3618		Cre10.g450350.t1.2	0.3455
321	Q9UHP6	0.3611		Cre08.g365204.t1.1	0.3454
322	Q5HYA8	0.3611		Cre08.g364000.t1.1	0.345
323	Q9BW83	0.3608		Cre07.g345400.t1.2	0.3448
324	Q9UBN7	0.3601		Cre09.g392350.t1.2	0.3444
325	Q9Y493	0.3594		Cre01.g032150.t1.1	0.3443
326	P02533	0.3591		Cre03.g181150.t1.1	0.3437
327	Q9Y490	0.3587		Cre01.g051250.t1.2	0.3434
328	Q8IVF4	0.3584		Cre09.g386400.t1.2	0.3429
329	P02545	0.3584		Cre09.g394450.t1.2	0.3427
330	Q9UIA9	0.3583		Cre16.g676500.t1.2	0.3424
331	O75800	0.3583		Cre16.g650550.t2.1	0.3421
332	P62280	0.358		Cre16.g650550.t1.2	0.3421
333	A6NL82	0.3578		Cre01.g002300.t1.2	0.342
334	Q6P2Q9	0.3575		Cre09.g396400.t1.2	0.3416
335	Q9BXA7	0.3563		Cre12.g505350.t1.2	0.3416
336	Q96KN7	0.3555		Cre11.g467781.t1.1	0.3414
337	P54886	0.3554		Cre02.g144006.t1.1	0.3414
338	P61081	0.355		Cre12.g544000.t1.2	0.3412
339	Q96JB1	0.3547		Cre01.g009500.t1.2	0.3408
340	P62136	0.3546		Cre13.g564400.t1.2	0.3408
341	Q9UPM9	0.3545		Cre12.g551800.t1.2	0.3407
342	Q9Y4W6	0.3544		Cre02.g114700.t1.2	0.3406
343	Q8TEM1	0.3541		Cre06.g263200.t1.1	0.3403
344	P62736	0.3534		Cre09.g390949.t1.1	0.34
345	P00441	0.3529		Cre03.g158800.t1.1	0.3396
346	Q02218	0.3529		Cre09.g396100.t1.2	0.3388
347	Q86UL8	0.3519		Cre06.g268650.t2.1	0.3379
348	Q8WXW3	0.3517		Cre04.g215150.t2.1	0.3376
349	O95071	0.3516		Cre12.g554850.t1.2	0.3376
350	Q15058	0.3514		Cre03.g187450.t1.2	0.337
351	Q9UPN4	0.3512		Cre07.g317850.t1.2	0.3367
352	Q5VU65	0.3498		Cre01.g028850.t1.2	0.3361
353	Q8NCM8	0.3494		Cre11.g477300.t1.1	0.3361
354	Q5JVL4	0.3492		Cre33.g759047.t1.1	0.336
355	Q9H0F7	0.3491		Cre08.g376550.t1.2	0.336
356	Q9Y496	0.349		Cre12.g511750.t1.2	0.3358
357	Q8TE73	0.3489		Cre07.g328350.t1.2	0.3357
358	P20794	0.3488		Cre17.g746697.t1.1	0.3356
359	P32189	0.3481		Cre16.g650750.t1.1	0.3348
360	Q8WW35	0.3478		Cre01.g012800.t2.1	0.3344
361	Q7Z745	0.3471		Cre01.g012800.t1.1	0.3344
362	O60423	0.347		Cre07.g328075.t2.1	0.3344
363	P60900	0.3461		Cre07.g328075.t3.1	0.3344
364	Q9NYC9	0.3459		Cre06.g259476.t1.1	0.3343
365	Q99932	0.3457		Cre01.g029350.t1.2	0.3339
366	P04899	0.3455		Cre01.g033000.t1.2	0.3338
367	Q9UFH2	0.3455		Cre16.g661100.t1.2	0.3337
368	Q96M69	0.3453		Cre17.g703850.t1.2	0.3331
369	O43236	0.3451		Cre06.g278210.t1.1	0.3324
370	Q8WXX0	0.3449		Cre01.g040400.t1.2	0.3321
371	Q9Y283	0.3446		Cre12.g497000.t1.2	0.3309
372	P25789	0.3445		Cre12.g546400.t1.2	0.3309
373	Q9Y3M2	0.3445		Cre16.g655750.t1.2	0.3308
374	Q8WXH0	0.344		Cre12.g509100.t1.2	0.3305
375	Q07020	0.3439		Cre10.g432850.t1.2	0.3304
376	Q9Y230	0.3437		Cre02.g114600.t1.2	0.3301
377	Q8WWU5	0.3436		Cre14.g612700.t1.2	0.3299
378	Q7Z6Z7	0.3434		Cre12.g536100.t1.2	0.3297
379	Q9C0G6	0.3433		Cre09.g386736.t1.1	0.3295
380	Q96DT5	0.3432		Cre01.g017650.t2.1	0.3292
381	Q13939	0.3431		Cre01.g017650.t1.2	0.3292
382	Q93052	0.3422		Cre12.g486208.t1.1	0.329
383	Q9UFH2	0.3416		Cre05.g245500.t1.1	0.3285
384	P27824	0.3414		Cre06.g292550.t1.2	0.3282
385	Q8IVF4	0.3412		Cre01.g010900.t1.2	0.3278
386	O60437	0.3407		Cre10.g431150.t1.1	0.3276
387	Q9P0V9	0.3406		Cre06.g278087.t1.1	0.3275
388	O15260	0.3405		Cre17.g724400.t1.2	0.3273
389	Q76N32	0.3401		Cre01.g025450.t1.2	0.3263
390	Q9H095	0.34		Cre07.g329600.t2.1	0.3262
391	P63172	0.3399		Cre02.g092800.t1.2	0.3261
392	Q5TCS8	0.3397		Cre02.g093450.t1.2	0.3261
393	P32119	0.3394		Cre07.g357200.t1.2	0.3259
394	P14625	0.3393		Cre01.g032300.t1.2	0.3259
395	Q7Z7H3	0.3393		Cre12.g485100.t1.2	0.3259
396	P04792	0.339		Cre06.g264050.t1.2	0.3256
397	O94906	0.339		Cre03.g200700.t1.2	0.3254
398	Q96CW5	0.3387		Cre03.g164050.t2.1	0.3253
399	Q8WW14	0.3385		Cre06.g284900.t2.1	0.3251
400	P26640	0.3385		Cre01.g047950.t1.1	0.3251
401	P68871	0.3383		Cre03.g146127.t1.1	0.3248
402	Q8N0U7	0.3381		Cre11.g467739.t1.1	0.3246
403	P25786	0.337		Cre03.g167600.t1.2	0.3238
404	P38646	0.3364		Cre46.g760997.t1.1	0.3231
405	Q16891	0.3361		Cre02.g097227.t1.2	0.323
406	Q04837	0.336		Cre17.g725550.t1.2	0.3229
407	P35580	0.3359		Cre06.g272900.t1.2	0.3225
408	Q8TEX9	0.3354		Cre03.g172850.t1.2	0.3224
409	P04259	0.3354		Cre16.g681750.t2.1	0.3221
410	P43304	0.3353		Cre02.g113200.t1.1	0.3221
411	P23396	0.3352		Cre02.g095072.t1.1	0.322
412	Q9NZM1	0.335		Cre03.g156250.t1.2	0.3212
413	P58107	0.3345		Cre09.g393954.t1.1	0.3212
414	P04040	0.3339		Cre03.g143827.t1.1	0.321
415	Q9H9P8	0.3338		Cre06.g300900.t1.1	0.3209
416	O75969	0.3337		Cre03.g173350.t1.2	0.3205
417	P10515	0.3337		Cre12.g503600.t1.2	0.3203
418	P36404	0.3336		Cre03.g180550.t1.2	0.3202
419	Q8N157	0.3327		Cre03.g190311.t1.1	0.3195
420	P31040	0.3327		Cre03.g190311.t2.1	0.3195
421	P27797	0.3319		Cre04.g221400.t1.2	0.3195
422	Q96IM9	0.3319		Cre06.g262850.t1.2	0.3193
423	Q8WXH0	0.3315		Cre03.g178350.t1.1	0.3193
424	Q8TES7	0.3307		Cre04.g217914.t1.1	0.3191
425	P28074	0.3306		Cre12.g511850.t1.2	0.3189
426	Q8IVU9	0.3297		Cre07.g328075.t1.1	0.3188
427	Q9Y238	0.3295		Cre06.g278185.t1.1	0.3187
428	P13861	0.3291		Cre06.g268800.t1.2	0.3185
429	Q9Y6C9	0.329		Cre10.g424250.t1.2	0.3179
430	P00568	0.3284		Cre13.g564500.t1.1	0.3174
431	P21333	0.3282		Cre02.g112200.t1.2	0.3174
432	Q8WXH0	0.3282		Cre03.g173350.t2.1	0.3173
433	Q99996	0.3277		Cre05.g245701.t1.1	0.3172
434	Q9C099	0.3272		Cre01.g045350.t1.2	0.3171
435	Q8TCI5	0.3269		Cre05.g236250.t1.1	0.3171
436	O14980	0.3267		Cre04.g219250.t1.2	0.3169
437	O43822	0.3267		Cre14.g627650.t1.1	0.3169
438	Q86X19	0.3264		Cre03.g158700.t1.2	0.3165
439	O75665	0.3263		Cre01.g010848.t1.1	0.3163
440	Q9BYC2	0.3261		Cre01.g034400.t1.1	0.3162
441	Q5JQC9	0.3261		Cre16.g669900.t1.2	0.3158
442	Q8NEH6	0.3261		Cre06.g284900.t1.2	0.3156
443	Q5T5A4	0.3256		Cre17.g701250.t1.2	0.3156
444	P08727	0.3255		Cre12.g546650.t1.2	0.3154
445	Q07065	0.325		Cre02.g078550.t1.2	0.3143
446	Q14410	0.3247		Cre16.g687966.t1.1	0.314
447	Q8IY31	0.3246		Cre12.g529700.t1.2	0.3139
448	Q96M11	0.3245		Cre10.g421950.t1.2	0.3137
449	P08238	0.3244		Cre10.g421950.t2.1	0.3137
450	Q8WXX0	0.3243		Cre08.g372450.t1.2	0.3132
451	Q14204	0.324		Cre01.g036400.t1.2	0.3132
452	Q8TC29	0.3239		Cre02.g096150.t1.2	0.313
453	Q5T655	0.3237		Cre03.g165900.t1.1	0.3127
454	Q03252	0.3236		Cre17.g747247.t1.1	0.3125
455	P29144	0.3234		Cre01.g024550.t1.1	0.3125
456	Q9UNT1	0.3225		Cre08.g375050.t1.2	0.3124
457	Q8IYT4	0.3225		Cre02.g077650.t1.2	0.3123
458	P49815	0.3224		Cre06.g261450.t1.2	0.3121
459	Q86UN6	0.3223		Cre10.g438500.t1.2	0.3119
460	Q9BRQ6	0.3222		Cre15.g643550.t1.2	0.3119
461	Q9BS86	0.3222		Cre08.g367250.t1.1	0.3115
462	Q9Y4I1	0.3221		Cre17.g709150.t1.2	0.3102
463	A5D8V7	0.3221		Cre02.g085000.t1.1	0.3101
464	O15259	0.3219		Cre10.g450450.t1.2	0.31
465	O43617	0.3219		Cre09.g388850.t1.1	0.3097
466	Q8IV77	0.3216		Cre17.g705000.t1.2	0.3094
467	Q8NHU2	0.3216		Cre02.g091700.t1.2	0.3094
468	P34931	0.321		Cre12.g494800.t1.1	0.3094
469	P24752	0.3209		Cre05.g239200.t1.2	0.3089
470	Q16698	0.3206		Cre03.g190550.t1.2	0.3089
471	Q13563	0.3204		Cre17.g737100.t1.2	0.3088
472	Q8IYQ7	0.3201		Cre03.g167051.t1.2	0.3085
473	Q96LK0	0.3201		Cre03.g211521.t1.1	0.3078
474	Q658L1	0.32		Cre14.g617250.t1.2	0.3077
475	P10909	0.32		Cre12.g518050.t1.2	0.3075
476	O95876	0.3199		Cre02.g089950.t1.2	0.3073
477	P02538	0.3198		Cre10.g448850.t1.2	0.3073
478	P61978	0.3193		Cre03.g162850.t1.1	0.3067
479	P46940	0.3183		Cre11.g467770.t1.1	0.3065
480	Q494V2	0.3175		Cre14.g614850.t1.1	0.3062
481	P50395	0.3174		Cre12.g489750.t1.2	0.306
482	O00410	0.3174		Cre06.g308000.t1.2	0.3059
483	Q9BPU9	0.3169		Cre06.g278234.t1.1	0.3057
484	P62140	0.3161		Cre08.g383101.t1.1	0.3049
485	Q9UNE7	0.316		Cre06.g308250.t1.2	0.3048
486	Q9C093	0.316		Cre06.g261123.t1.2	0.3046
487	Q9P2D7	0.3159		Cre12.g529150.t1.2	0.3044
488	O95995	0.3159		Cre16.g681750.t1.1	0.3042
489	Q14028	0.3158		Cre05.g246753.t1.1	0.3042
490	Q9NRP7	0.3157		Cre16.g665850.t1.1	0.3042
491	O43313	0.3156		Cre03.g168200.t1.2	0.304
492	Q96NH3	0.3154		Cre16.g685573.t1.1	0.3039
493	Q14990	0.3153		Cre04.g220800.t1.1	0.3035
494	Q6ZW61	0.315		Cre02.g147100.t1.1	0.3035
495	O43805	0.3148		Cre06.g251500.t1.2	0.3032
496	P28331	0.3147		Cre10.g456000.t1.2	0.303
497	O75489	0.3146		Cre02.g143400.t1.1	0.3025
498	Q8NF91	0.3146		Cre02.g077850.t1.2	0.3024
499	Q9UGP8	0.3144		Cre17.g731500.t1.2	0.3024
500	Q9BV73	0.314		Cre17.g739201.t1.1	0.3023
501	P17844	0.3139		Cre01.g052150.t1.1	0.3015
502	P68032	0.3138		Cre03.g199647.t1.1	0.3015
503	Q9H1X1	0.3137		Cre02.g077600.t1.2	0.3015
504	Q96ST8	0.3134		Cre06.g301050.t1.2	0.3012
505	Q9Y4L1	0.3133		Cre10.g428664.t1.1	0.3011
506	P12821	0.3129		Cre11.g476850.t1.2	0.3004
507	Q07955	0.3129		Cre04.g217908.t1.1	0.3001
508	P49736	0.3129		Cre07.g316992.t4.1	0.2999
509	P25788	0.3129		Cre03.g178150.t1.1	0.2998
510	Q8NEN0	0.3125		Cre10.g434600.t1.2	0.2997
511	Q5VZ52	0.3125		Cre10.g418150.t1.2	0.2996
512	P16157	0.3125		Cre10.g418150.t2.1	0.2996
513	P50607	0.3124		Cre02.g142126.t1.1	0.2995
514	Q6EMB2	0.3122		Cre13.g603700.t1.2	0.2993
515	Q86VP6	0.312		Cre06.g306750.t1.2	0.2993
516	P36873	0.3119		Cre02.g073500.t1.1	0.2991
517	Q96FW1	0.3117		Cre02.g145100.t1.1	0.299
518	P30084	0.3115		Cre08.g380000.t1.2	0.2987
519	Q6URK8	0.3113		Cre01.g005850.t1.2	0.2985
520	Q9NQ48	0.3113		Cre06.g289350.t1.1	0.2984
521	Q93009	0.3113		Cre06.g271150.t1.1	0.2983
522	Q66GS9	0.3106		Cre16.g690100.t1.2	0.2982
523	Q8TDY3	0.3099		Cre12.g513200.t1.2	0.2982
524	P08779	0.3097		Cre08.g358528.t1.1	0.2981
525	Q9P2R7	0.3097		Cre01.g043800.t1.1	0.2981
526	Q8WXR4	0.3091		Cre08.g358561.t1.1	0.2976
527	Q8N0X2	0.3091		Cre03.g185050.t1.1	0.2974
528	Q9HAQ2	0.3087		Cre07.g317150.t1.2	0.2973
529	Q9UL16	0.3087		Cre09.g410600.t1.1	0.2972
530	A8MTA8	0.3083		Cre09.g396772.t1.1	0.2972
531	Q16718	0.3082		Cre12.g498200.t1.2	0.2968
532	Q99798	0.3069		Cre07.g329600.t1.1	0.2968
533	H7BZ55	0.3068		Cre06.g278186.t1.1	0.2968
534	Q14789	0.3066		Cre17.g723200.t1.2	0.2967
535	Q8NHY3	0.3064		Cre03.g183200.t1.2	0.2964
536	P05783	0.306		Cre13.g567363.t1.1	0.2961
537	P06737	0.3058		Cre06.g255350.t1.2	0.2956
538	Q8IYE1	0.3056		Cre07.g325724.t1.1	0.2955
539	O00743	0.3056		Cre07.g329650.t1.2	0.2955
540	Q9C0B2	0.3053		Cre01.g019200.t1.1	0.2951
541	P05023	0.3052		Cre14.g613550.t1.2	0.2951
542	Q6ZR08	0.3051		Cre08.g364300.t1.2	0.295
543	P62714	0.3051		Cre03.g193250.t1.2	0.2948
544	O14645	0.3051		Cre04.g217914.t2.1	0.2947
545	P04264	0.305		Cre03.g212305.t1.1	0.2946
546	P47756	0.3049		Cre02.g099150.t1.2	0.2942
547	P30086	0.3049		Cre01.g045825.t1.1	0.2942
548	O75874	0.3046		Cre12.g492600.t1.2	0.2938
549	Q02978	0.3045		Cre03.g212753.t1.1	0.2929
550	Q5TZA2	0.3043		Cre14.g617500.t1.2	0.2928
551	Q9BSJ8	0.3041		Cre03.g154550.t1.1	0.2925
552	P08574	0.3037		Cre16.g650450.t1.2	0.2923
553	Q86SQ7	0.3035		Cre07.g328900.t1.2	0.292
554	Q8NEY3	0.3028		Cre16.g676645.t1.1	0.2919
555	Q4LDG9	0.3028		Cre13.g607300.t1.2	0.2916
556	Q9C0G6	0.3023		Cre08.g374700.t1.1	0.2915
557	P35579	0.3022		Cre06.g273400.t1.2	0.2905
558	O14841	0.302		Cre07.g342600.t1.1	0.2903
559	Q9BYZ2	0.3017		Cre01.g010400.t1.2	0.2898
560	Q7Z406	0.3016		Cre01.g001800.t1.1	0.2898
561	Q8TBY9	0.3014		Cre01.g055428.t1.1	0.2897
562	Q15149	0.3014		Cre01.g004250.t1.2	0.2896
563	Q13733	0.3013		Cre11.g475000.t1.1	0.2891
564	Q9Y4R7	0.3013		Cre17.g723600.t1.2	0.2887
565	Q2M329	0.3011		Cre03.g185650.t1.2	0.2884
566	Q00325	0.3009		Cre02.g118050.t1.2	0.2881
567	Q8TD57	0.3006		Cre09.g415450.t1.2	0.288
568	O95373	0.3005		Cre04.g224250.t1.1	0.288
569	Q96NZ1	0.3004		Cre01.g034550.t1.2	0.2878
570	Q96M98	0.3004		Cre06.g293900.t1.1	0.2878
571	Q8NDM7	0.3003		Cre13.g562800.t1.1	0.2875
572	Q9UBK7	0.2999		Cre04.g215850.t1.2	0.2874
573	P58107	0.2999		Cre09.g400923.t1.1	0.2874
574	Q6ZR08	0.2988		Cre10.g465250.t1.2	0.2872
575	Q15051	0.2987		Cre05.g248100.t1.2	0.2865
576	Q96G28	0.2983		Cre08.g366101.t1.1	0.2858
577	Q9Y615	0.2982		Cre02.g077800.t1.2	0.2856
578	P55060	0.2982		Cre02.g144450.t1.2	0.2855
579	Q9BW62	0.2981		Cre04.g216850.t1.2	0.2854
580	Q8N427	0.2979		Cre03.g190950.t1.2	0.2854
581	Q9BRQ4	0.2978		Cre02.g092850.t1.2	0.2853
582	Q8TE73	0.2974		Cre02.g103300.t1.1	0.2852
583	Q5VTT2	0.2973		Cre06.g272050.t1.2	0.2852
584	Q9UIF3	0.2971		Cre02.g076900.t1.1	0.2852
585	P63010	0.2971		Cre10.g432050.t2.1	0.2849
586	Q5BJF6	0.2964		Cre10.g432050.t1.2	0.2849
587	Q8ND07	0.2961		Cre12.g543500.t1.2	0.2845
588	P05091	0.2959		Cre16.g685550.t1.2	0.2844
589	Q8IWZ6	0.2958		Cre03.g180600.t1.1	0.2842
590	Q8IYM1	0.2953		Cre05.g233050.t1.2	0.284
591	Q12907	0.2953		Cre07.g330200.t1.2	0.2832
592	Q8NDW8	0.2951		Cre01.g029750.t1.1	0.2829
593	A8K855	0.2951		Cre08.g375150.t1.1	0.2825
594	Q8N443	0.2949		Cre02.g145850.t1.2	0.2823
595	Q92973	0.2949		Cre01.g009800.t1.2	0.2823
596	Q9NZL4	0.2948		Cre16.g680700.t1.2	0.2818
597	P0C881	0.2945		Cre07.g351150.t1.2	0.2818
598	P20700	0.2944		Cre03.g201900.t1.1	0.2817
599	P17612	0.294		Cre14.g617550.t1.2	0.2817
600	Q9P2S5	0.2937		Cre06.g278700.t1.1	0.2816
601	P00505	0.2936		Cre05.g239500.t1.1	0.2813
602	Q8IYE0	0.2935		Cre07.g353600.t2.1	0.2813
603	Q3ZCQ8	0.2934		Cre14.g618750.t1.1	0.2812
604	P62191	0.2934		Cre02.g075850.t2.1	0.2812
605	Q86XW9	0.2934		Cre17.g703900.t1.2	0.281
606	Q8NE09	0.2933		Cre04.g223650.t1.1	0.2808
607	Q99570	0.2929		Cre09.g395250.t1.1	0.2806
608	Q13509	0.2925		Cre08.g367150.t1.1	0.2804
609	Q07866	0.2922		Cre16.g689600.t1.2	0.2803
610	Q3SXZ7	0.2922		Cre03.g143887.t1.1	0.2803
611	P16152	0.2922		Cre10.g449250.t1.2	0.28
612	Q9UBB4	0.292		Cre01.g008500.t1.2	0.2799
613	P49411	0.2914		Cre09.g410700.t1.2	0.2797
614	P34932	0.2913		Cre17.g734500.t1.2	0.2796
615	P15259	0.2912		Cre04.g213904.t1.1	0.2793
616	Q9NTJ4	0.2911		Cre13.g563700.t1.1	0.2791
617	O75694	0.291		Cre19.g750597.t1.1	0.2787
618	P35908	0.291		Cre05.g234550.t2.1	0.2785
619	Q15008	0.2909		Cre05.g234550.t1.2	0.2785
620	Q8N7U6	0.2908		Cre17.g699500.t1.2	0.2784
621	Q96P26	0.2907		Cre09.g393450.t1.1	0.2784
622	Q9UJT2	0.2906		Cre06.g275950.t1.1	0.2783
623	P16219	0.2906		Cre03.g180450.t1.2	0.2781
624	Q5JU67	0.2902		Cre02.g095149.t1.1	0.278
625	P08133	0.2897		Cre12.g545850.t1.2	0.2777
626	Q9HAT0	0.2896		Cre16.g693500.t1.1	0.2775
627	P02788	0.2894		Cre01.g050850.t1.2	0.2771
628	P50748	0.2891		Cre04.g219700.t1.1	0.277
629	Q9BVM2	0.2891		Cre16.g666150.t1.2	0.2769
630	O95757	0.2891		Cre17.g742450.t1.1	0.2768
631	Q99460	0.289		Cre03.g153700.t1.1	0.2767
632	P31930	0.289		Cre02.g113400.t1.2	0.2763
633	Q99627	0.2889		Cre01.g065822.t1.1	0.276
634	Q7Z4L5	0.2887		Cre08.g374300.t1.1	0.2757
635	P12882	0.2886		Cre17.g728650.t1.1	0.2756
636	Q8IYX7	0.2885		Cre02.g075850.t1.1	0.2751
637	Q8TC71	0.2883		Cre07.g351750.t1.2	0.2751
638	Q9H4Y5	0.2883		Cre09.g391900.t1.1	0.275
639	Q13200	0.2881		Cre07.g341251.t1.1	0.275
640	Q8TAP6	0.2877		Cre01.g068012.t1.1	0.2749
641	Q9BYV8	0.2877		Cre09.g390615.t1.1	0.2748
642	Q8N8E3	0.2875		Cre12.g560350.t2.1	0.2746
643	Q5VTH2	0.2867		A8HUA1	0.2745
644	P19012	0.2864		Cre02.g141350.t1.2	0.2744
645	Q9H444	0.2861		Cre07.g353600.t1.2	0.2741
646	Q9UMX1	0.2861		Cre07.g358001.t1.1	0.2741
647	P07355	0.2853		Cre02.g092700.t1.2	0.2739
648	Q9NVH1	0.2853		Cre03.g180151.t1.1	0.2738
649	Q9BXF9	0.2853		Cre01.g027950.t1.2	0.2737
650	Q16555	0.2853		Cre03.g199759.t2.1	0.2731
651	Q9Y4P9	0.2849		Cre03.g199759.t1.1	0.2731
652	Q6NXR0	0.2849		Cre03.g204601.t1.1	0.2731
653	Q96KX2	0.2849		Cre12.g558450.t1.2	0.273
654	Q13162	0.2848		Cre14.g619166.t1.1	0.2728
655	Q6ZU64	0.2845		Cre17.g724550.t1.2	0.2722
656	P67870	0.2844		Cre14.g629200.t1.2	0.2715
657	P13073	0.2842		Cre16.g690450.t1.1	0.2715
658	P11310	0.2839		Cre13.g584400.t1.2	0.2714
659	Q9BUR4	0.2838		Cre01.g002550.t1.1	0.2713
660	A2IDD5	0.2837		Cre13.g573500.t1.2	0.2711
661	Q6ZU80	0.2827		Cre17.g721250.t1.2	0.2709
662	O95922	0.282		Cre09.g398882.t1.1	0.2708
663	Q9UKU0	0.2819		Cre07.g325724.t2.1	0.2708
664	Q8IYT3	0.2817		Cre11.g481000.t1.2	0.2703
665	P04844	0.2815		Cre10.g466650.t1.2	0.2703
666	Q8IW35	0.2814		Cre02.g101350.t1.2	0.2703
667	Q6ZTR5	0.2814		Cre01.g054550.t1.2	0.27
668	Q96E40	0.2805		Cre17.g742300.t1.1	0.2699
669	Q6P656	0.2804		Cre03.g199000.t1.2	0.2698
670	Q9NWB7	0.2801		Cre07.g315750.t1.2	0.2689
671	Q9UNZ2	0.2798		Cre01.g003050.t1.2	0.2688
672	P52789	0.2798		Cre06.g283100.t1.2	0.2683
673	P49368	0.2797		Cre06.g296300.t2.1	0.2678
674	Q6P1J6	0.2796		Cre17.g735350.t1.1	0.2673
675	P54652	0.2794		Cre09.g394200.t1.1	0.2672
676	Q9P225	0.2791		Cre04.g218100.t1.2	0.267
677	O94967	0.2791		Cre01.g045150.t1.2	0.2668
678	Q07617	0.2785		Cre06.g256200.t1.2	0.2664
679	A8MYP8	0.2784		Cre09.g399400.t1.1	0.2664
680	Q6TFL3	0.2782		Cre09.g399400.t2.1	0.2664
681	Q9H0C2	0.2781		Cre04.g224650.t1.1	0.2661
682	Q9UI46	0.2781		Cre12.g498600.t1.2	0.2658
683	Q9C0F1	0.2776		Cre03.g166450.t1.1	0.2652
684	P41208	0.2771		Cre09.g403200.t1.2	0.2651
685	P28161	0.2766		Cre09.g403200.t2.1	0.2651
686	P29803	0.2766		Cre11.g482300.t1.2	0.2651
687	Q96KV7	0.2763		Cre09.g397993.t1.1	0.265
688	Q14974	0.2757		Cre06.g305000.t1.2	0.2649
689	P36957	0.2756		Cre17.g728300.t1.1	0.2645
690	Q15019	0.2755		Cre02.g077750.t1.2	0.2645
691	Q5W041	0.2755		Cre02.g141450.t1.2	0.2643
692	P46439	0.2753		Cre07.g332450.t1.2	0.264
693	P45880	0.2749		Cre11.g468900.t1.2	0.264
694	P46459	0.2749		Cre08.g384900.t1.2	0.2639
695	P48047	0.2744		Cre12.g549750.t1.2	0.2637
696	Q8NBX0	0.2743		Cre17.g717150.t1.2	0.2636
697	Q96CB9	0.2743		Cre14.g631900.t1.2	0.2636
698	P36542	0.2739		Cre10.g456100.t1.2	0.2635
699	Q96M32	0.2739		Cre16.g679550.t1.1	0.2633
700	Q8IXY8	0.2735		Cre02.g086700.t1.2	0.2631
701	Q96M91	0.2732		Cre10.g457700.t1.2	0.2629
702	Q96AG4	0.273		Cre04.g215150.t1.2	0.2629
703	P22695	0.2725		Cre17.g730950.t1.2	0.2626
704	Q8TAM1	0.2723		Cre12.g522550.t1.2	0.2626
705	P30101	0.2722		Cre06.g263450.t2.1	0.2625
706	Q16181	0.2718		Cre10.g440950.t1.2	0.2624
707	P19784	0.2717		Cre02.g145950.t1.2	0.2624
708	O94832	0.2717		Cre06.g278170.t1.1	0.2622
709	Q8NA54	0.2713		Cre01.g000350.t1.1	0.2621
710	Q8TDL5	0.2712		Cre08.g358850.t1.2	0.2619
711	Q86WT1	0.2709		Cre12.g485050.t1.2	0.2619
712	P11498	0.2708		Cre12.g543350.t1.1	0.2616
713	P08865	0.2707		Cre07.g325762.t1.1	0.261
714	P36776	0.2707		Cre11.g467567.t1.1	0.2604
715	P35237	0.2706		Cre06.g293582.t1.1	0.2601
716	Q9Y6J8	0.2699		Cre01.g040600.t1.1	0.2601
717	Q96PU9	0.2698		Cre01.g005450.t1.2	0.2594
718	P57076	0.2697		Cre06.g291550.t1.2	0.2593
719	Q9ULH1	0.2696		Cre01.g038750.t1.2	0.2593
720	P08559	0.2695		Cre02.g095120.t1.1	0.2591
721	Q9P2L0	0.2695		Cre03.g186300.t1.2	0.259
722	Q86VS3	0.2693		Cre14.g626900.t1.2	0.259
723	O43924	0.2693		Cre09.g394550.t1.2	0.2589
724	Q71U36	0.2692		Cre10.g456050.t1.2	0.2588
725	O60645	0.2686		Cre10.g456050.t2.1	0.2588
726	P13667	0.2684		Cre06.g278169.t1.1	0.2586
727	P45974	0.2684		Cre06.g277750.t1.1	0.2585
728	Q8NEZ3	0.2683		Cre06.g298650.t1.2	0.2583
729	Q9UJT0	0.2682		Cre06.g278194.t1.1	0.2575
730	Q15717	0.2679		Cre01.g035250.t1.2	0.2573
731	Q9UBX3	0.2679		Cre12.g558700.t1.2	0.2573
732	P17987	0.2679		Cre07.g356400.t1.2	0.2571
733	O00330	0.2666		Cre12.g522150.t1.1	0.2571
734	P52948	0.2665		Cre01.g050850.t2.1	0.2569
735	P07864	0.2664		Cre01.g004950.t1.1	0.2565
736	Q9H4K1	0.2663		Cre07.g332050.t1.2	0.2562
737	Q8N1V2	0.2654		Cre17.g712900.t1.1	0.2562
738	Q96L03	0.2654		Cre01.g054600.t1.1	0.256
739	Q9Y305	0.2652		Cre02.g116400.t1.1	0.2555
740	P06733	0.2643		Cre17.g723900.t1.2	0.2554
741	Q9BQE3	0.2641		Cre02.g110950.t1.1	0.2552
742	Q8WW24	0.264		Cre06.g256450.t1.2	0.2551
743	P26641	0.264		Cre08.g358616.t1.1	0.2551
744	Q8TCX1	0.2639		Cre09.g406600.t1.1	0.2543
745	Q2TAA8	0.2637		Cre03.g144767.t1.1	0.2543
746	Q96C74	0.2636		Cre03.g174250.t1.2	0.2542
747	Q15185	0.2636		Cre12.g485000.t1.1	0.2542
748	P23368	0.2636		Cre03.g204150.t1.2	0.2541
749	Q9H845	0.263		Cre02.g081050.t1.2	0.254
750	Q9BTE6	0.2626		Cre03.g154425.t3.1	0.2535
751	Q01813	0.2619		Cre03.g145687.t1.1	0.2534
752	Q9HBV2	0.2619		Cre06.g294000.t1.1	0.2528
753	Q6PEY2	0.2618		Cre03.g189400.t1.2	0.2527
754	Q8N6V9	0.2618		Cre06.g273300.t1.2	0.2524
755	Q9Y265	0.2617		Cre02.g106300.t1.2	0.2522
756	Q9BT04	0.2614		Cre03.g156300.t1.2	0.2518
757	P60174	0.2613		Cre06.g274700.t1.1	0.2514
758	Q8IZL9	0.2609		Cre06.g292750.t1.2	0.2514
759	P68371	0.2607		Cre12.g542250.t1.1	0.2514
760	O60610	0.2603		Cre05.g242500.t1.2	0.2513
761	Q9P2H3	0.2603		Cre09.g386750.t1.2	0.2506
762	P55084	0.2601		Cre07.g322550.t1.2	0.2502
763	Q9NQT6	0.26		Cre06.g278222.t1.1	0.2498
764	Q8N1F7	0.26		Cre16.g682725.t1.1	0.2488
765	Q6P9G0	0.2596		Cre06.g268650.t1.1	0.2488
766	Q8N4P2	0.2595		Cre07.g341550.t1.2	0.2487
767	Q15910	0.2595		Cre03.g207550.t1.2	0.2479
768	Q92523	0.259		Cre07.g355600.t1.1	0.2478
769	P08237	0.2586		Cre03.g164050.t1.1	0.2477
770	Q7Z3E5	0.2581		Cre12.g520500.t1.1	0.2475
771	P48643	0.2581		Cre02.g112100.t1.1	0.2474
772	Q5I0G3	0.2579		Cre07.g340400.t1.2	0.247
773	Q14240	0.2579		Cre12.g509350.t1.2	0.2469
774	Q13885	0.2578		Cre08.g365351.t1.1	0.2469
775	Q86XH1	0.2576		Cre06.g296300.t1.1	0.2467
776	Q8NBT0	0.2576		Cre03.g169400.t1.2	0.2464
777	Q9BUF5	0.2571		Cre03.g158750.t1.1	0.2462
778	Q9Y262	0.2571		Cre17.g712100.t1.2	0.2454
779	Q5TDH0	0.2566		Cre04.g219700.t2.1	0.2451
780	Q9BT78	0.2563		Cre08.g372100.t1.2	0.245
781	P13639	0.2561		Cre13.g572700.t1.2	0.2448
782	A5D8W1	0.2558		Cre07.g347050.t1.2	0.2448
783	P15104	0.2555		Cre14.g611100.t1.2	0.2443
784	P68366	0.2553		Cre07.g346550.t1.1	0.2436
785	Q9NY65	0.2553		Cre01.g019900.t1.2	0.2432
786	Q15435	0.2552		Cre12.g511050.t1.2	0.2431
787	P05787	0.2546		Cre03.g166050.t1.2	0.2424
788	P05141	0.2546		Cre03.g158800.t2.1	0.2423
789	Q8TAM2	0.2546		Cre10.g427300.t1.2	0.2417
790	P68400	0.2543		Cre18.g749947.t1.1	0.2416
791	O43795	0.2542		Cre11.g476550.t1.2	0.2411
792	P33121	0.2541		Cre09.g389282.t1.1	0.2399
793	P06576	0.254		Cre03.g193800.t1.1	0.2398
794	Q9UFE4	0.254		Cre03.g204250.t1.2	0.2396
795	P07437	0.2536		Cre03.g207800.t1.2	0.2394
796	Q92526	0.2533		Cre09.g394251.t1.1	0.2391
797	Q9BVA1	0.2532		Cre17.g715900.t1.2	0.2389
798	Q9NPJ1	0.2532		Cre02.g080700.t1.2	0.2374
799	Q7L266	0.2528		Cre03.g171900.t1.1	0.237
800	P15374	0.2526		Cre07.g354200.t1.2	0.2367
801	Q5T2S8	0.2524		Cre07.g342350.t1.2	0.2366
802	P49841	0.2524		Cre14.g611100.t2.1	0.2355
803	P07900	0.2521		Cre06.g250500.t1.2	0.235
804	Q8TC84	0.2521		Cre02.g083600.t1.2	0.2336
805	Q9Y266	0.252		Cre02.g083600.t2.1	0.2336
806	P29401	0.2518		Cre05.g233800.t1.2	0.2335
807	P53041	0.2518		Cre03.g160500.t1.2	0.2334
808	Q9BT92	0.2517		Cre06.g279150.t1.2	0.2333
809	P19367	0.2515		Cre03.g158800.t3.1	0.2329
810	P40227	0.2512		Cre02.g078600.t1.2	0.2325
811	Q01518	0.2511		Cre05.g242550.t1.2	0.2322
812	P12235	0.2511		Cre06.g263450.t1.2	0.2318
813	P23526	0.2508		Cre06.g282800.t1.2	0.2314
814	P07205	0.2506		Cre06.g293950.t1.2	0.2307
815	P11021	0.2505		Cre08.g376100.t1.2	0.2303
816	P35232	0.2503		Cre02.g076350.t1.2	0.2299
817	P0DMV8	0.2502		Cre12.g508900.t1.2	0.2299
818	P00338	0.2496		Cre06.g250200.t1.2	0.2286
819	Q96JN2	0.2493		Cre06.g269950.t1.2	0.2285
820	Q9Y592	0.2492		Cre12.g543350.t3.1	0.2281
821	P52209	0.2489		Q5DM57	0.2272
822	Q8NFG4	0.2488		Cre07.g342200.t1.2	0.2266
823	Q9Y5B8	0.2488		Cre13.g607750.t1.2	0.2251
824	P78371	0.2486		Cre05.g232600.t1.1	0.225
825	Q8TBY8	0.2483		Cre06.g280350.t1.2	0.2247
826	P04843	0.248		Cre02.g104900.t1.2	0.2232
827	O75190	0.2474		Cre01.g055420.t1.1	0.2225
828	Q96EX3	0.2474		Cre17.g718750.t1.2	0.2222
829	P25705	0.2474		Cre06.g267550.t1.2	0.222
830	Q99623	0.2474		Cre12.g543350.t2.1	0.2185
831	Q8WYA0	0.2472		Cre17.g698365.t1.1	0.2109
832	O75947	0.2471
833	P14618	0.2463
834	P38606	0.246
835	P06396	0.2459
836	P13804	0.2459
837	Q00610	0.2458
838	P68363	0.2457
839	Q9UQ07	0.2454
840	Q5W5X9	0.245
841	Q8IY82	0.2449
842	P47897	0.2447
843	Q99832	0.2446
844	P21796	0.2445
845	P53621	0.2441
846	P50991	0.244
847	Q8WYR4	0.2438
848	Q96J42	0.2436
849	P0DPH7	0.2435
850	O75746	0.2434
851	P61160	0.2434
852	B2RC85	0.243
853	Q9NU02	0.2429
854	P68104	0.2422
855	Q8N3I7	0.2419
856	P54578	0.2414
857	P08758	0.2413
858	Q9H4M9	0.2413
859	Q16851	0.2405
860	O60308	0.2405
861	P11177	0.2403
862	Q8N136	0.2399
863	P10809	0.2397
864	P78508	0.2387
865	O43242	0.2387
866	Q9BSJ2	0.2386
867	Q99714	0.2384
868	P04083	0.238
869	Q3LXA3	0.2376
870	Q9UNM6	0.2374
871	P04075	0.2373
872	Q02878	0.2361
873	P06744	0.2359
874	P34949	0.2353
875	Q96RQ9	0.2353
876	P35998	0.2352
877	P11413	0.2352
878	Q96M29	0.2352
879	Q15831	0.2346
880	Q96A33	0.2345
881	P12429	0.2343
882	Q9NXB0	0.2339
883	P14868	0.2331
884	Q00796	0.2324
885	P62333	0.2319
886	P35606	0.2315
887	P50990	0.2314
888	P00558	0.2301
889	P37198	0.2299
890	P63244	0.2297
891	P62873	0.2296
892	Q5JST6	0.2296
893	P50995	0.2295
894	Q9ULA0	0.2293
895	P43034	0.2287
896	P43686	0.2286
897	P61964	0.2284
898	Q92845	0.2277
899	O60884	0.2263
900	P17980	0.2247
901	Q13099	0.2247
902	O00232	0.2242
903	P36578	0.2234
904	P00352	0.2232
905	Q9H6L2	0.223
906	Q8NFJ9	0.2223
907	O75306	0.2223
908	O75602	0.2203
909	P62195	0.2201
910	Q9Y366	0.2199
911	P55072	0.2186
912	P26038	0.2184
913	Q8IXS2	0.2162
914	Q96MA6	0.216
915	O00231	0.2146
916	P35241	0.211
917	P15311	0.2072
918	Q5W0U4	0.2028
